# Supplementary material for: Prevalence of Selected Immune Evasion Genes and Clonal Diversity in Methicillin-Susceptible Staphylococcus aureus Isolated from Nasal Carriers and Outpatients with Cut Wound Infections
Source: Antibiotics (Basel). 2024 Aug 3;13(8):730. doi: 10.3390/antibiotics13080730 (PMC11350705; doi:10.3390/antibiotics13080730)
Supplement: Supplementary file 1 [file antibiotics-13-00730-s001.zip]

Archive with 1 entries (1 files):
- antibiotics-3097609-supplementary.pdf
